# Supplementary material for: Characterization of Fish Gelatin Obtained from Atlantic Cod Skin Using Enzymatic Treatment
Source: Polymers (Basel). 2022 Feb 15;14(4):751. doi: 10.3390/polym14040751 (PMC8879374; doi:10.3390/polym14040751)
Supplement: Supplementary file 1 [file polymers-14-00751-s001.zip]

Archive with 1 entries (1 files):
- polymers-1585156-supplementary.pdf
